# Supplementary material for: Spatiotemporal Dynamics of Emerging Foot-and-Mouth Disease, Bluetongue, and Peste Des Petits Ruminants in Algeria
Source: Viruses. 2025 Jul 17;17(7):1008. doi: 10.3390/v17071008 (PMC12300541; doi:10.3390/v17071008)
Supplement: Supplementary file 1 [file viruses-17-01008-s001.zip]

Archive with 3 entries (3 files):
- viruses-3637953-supplementary figures.pdf
- viruses-3637953-Table S1. raw data.xlsx
- viruses-3637953-Table S2. Annual incidence rates.xlsx
