# Supplementary material for: Spatiotemporal Dynamics of Emerging Foot-and-Mouth Disease, Bluetongue, and Peste Des Petits Ruminants in Algeria
Source: Viruses. 2025 Jul 17;17(7):1008. doi: 10.3390/v17071008 (PMC12300541; doi:10.3390/v17071008)
Supplement: Supplementary file 1 [file viruses-17-01008-s001.zip › viruses-3637953-Table S1. raw data.xlsx]

## Sheet: FMD
Year	Month	Species	Wilaya	Bioclimatic_stage	Latitude	Longitude	Altitude	Outbreaks	Susceptible_animals	Confirmed_cases	Infection_rate	Livestock population		Year	Number of vaccinated animals	Serotype
2019	Jan	Sheep	Aïn_Defla	Semi_arid	36.2741	2.0017	1164	3	354	99	0.279661	218098		2014	2858982	O
2014	August-Sept	Cattle	Aïn_Defla	Semi_arid	36.2741	2.0017	1164	5	100	79	0.79	27407		2015	2047727	O
2019	Jan	Cattle	Aïn_Defla	Semi_arid	36.2741	2.0017	1164	2	8	0	0	14195		2017	1963467	A
2019	Jan	Goats	Aïn_Defla	Semi_arid	36.2741	2.0017	1164	1	15	0	0	41839		2018	1360467	O
2019	January	Sheep	Aïn_Témouchent	Semi_arid	35.3072	-1.1424	248	5	921	85	0.092291	178704		2019	841249	O
2019	January	Goats	Aïn_Témouchent	Semi_arid	35.3072	-1.1424	248	3	185	6	0.0324324	18182		2022	Not available	O
2014	July-August	Cattle	Alger	Sub_Humid	36.7402	3.0700	0	12	100	45	0.45	47200
2017	May	Cattle	Alger	Sub_Humid	36.7402	3.0700	0	2	39	19	0.487179	78292
2018	Sept	Cattle	Alger	Sub_Humid	36.7402	3.0700	0	2	25	25	1	59249
2014	August	Sheep	Alger	Sub_Humid	36.7402	3.0700	0	2	17	12	0.705882	20691
2019	Jan	Sheep	Alger	Sub_Humid	36.7402	3.0700	0	1	74	5	0.0675676	25344
2019	Jan	Goats	Alger	Sub_Humid	36.7402	3.0700	0	1	1	0	0	3093
2014	August	Cattle	Annaba	Sub_Humid	36.9000	7.7666	0	2	23	4	0.173913	43043
2017	April-May	Cattle	Annaba	Sub_Humid	36.9000	7.7666	0	4	55	13	0.236364	44353
2019	Jan	Sheep	Annaba	Sub_Humid	36.9000	7.7666	0	1	22	2	0.0909091	61939
2019	Jan	Goats	Annaba	Sub_Humid	36.9000	7.7666	0	1	44	0	0	10737
2014	August	Goats	Batna	Semi_arid	35.5679	6.1468	1048	2	11	0	0	446470
2014	July-August	Cattle	Batna	Semi_arid	35.5679	6.1468	1048	9	99	29	0.292929	484640
2018	Sept-Nov	Cattle	Batna	Semi_arid	35.5679	6.1468	1048	4	192	6	0.03125	23674
2014	August	Sheep	Batna	Semi_arid	35.5679	6.1468	1048	2	60	0	0	1575844
2018	Nov-Dec	Sheep	Batna	Semi_arid	35.5679	6.1468	1048	5	2040	434	0.212745	1101320
2014	July-August	Cattle	Bordj_Bou_Arréridj	Semi_arid	36.0774	4.7611	900	29	423	134	0.316785	38284
2018	July-August	Cattle	Bordj_Bou_Arréridj	Semi_arid	36.0774	4.7611	900	4	14	9	0.642857	38284
2014	August	Sheep	Bordj_Bou_Arréridj	Semi_arid	36.0774	4.7611	900	3	226	0	0	426911
2017	May	Sheep	Bordj_Bou_Arréridj	Semi_arid	36.0774	4.7611	900	9	575	17	0.0295652	366524
2014	August	Goats	Bordj_Bou_Arréridj	Semi_arid	36.0774	4.7611	900	2	40	0	0	64555
2017	April-May	Goats	Bordj_Bou_Arréridj	Semi_arid	36.0774	4.7611	900	4	42	2	0.047619	52405
2017	March-April-May	Cattle	Bordj_Bou_Arréridj	Semi_arid	36.0774	4.7611	900	13	147	38	0.258503	51160
2014	July-_August	Cattle	Béjaïa	_Humid	36.7222	5.0503	539	48	393	190	0.483461	49800
2017	April-May	Cattle	Béjaïa	_Humid	36.7222	5.0503	539	4	20	18	0.9	39457
2018	July-August	Cattle	Béjaïa	_Humid	36.7222	5.0503	539	10	120	120	1	39457
2022	March-July	Cattle	Béjaïa	_Humid	36.7222	5.0503	539	5	77	61	0.792208	32080
2014	August	Goats	Béjaïa	_Humid	36.7222	5.0503	1048	1	6	0	0	43795
2014	August	Sheep	Biskra	Saharan	34.8582	5.7397	213	1	6	0	0	1005000
2018	Dec	Sheep	Biskra	Saharan	34.8582	5.7397	213	2	500	121	0.242	1064300
2014	August	Cattle	Biskra	Saharan	34.8582	5.7397	213	1	3	3	1	4850
2014	August	Goats	Biskra	Saharan	34.8582	5.7397	213	2	7	0	0	290682
2018	Dec	Goats	Biskra	Saharan	34.8582	5.7397	213	1	40	6	0.15	498500
2014	August	Cattle	Blida	Sub_Humid	36.4725	2.8228	274	6	192	99	0.515625	20513
2017	April	Cattle	Blida	Sub_Humid	36.4725	2.8228	274	2	22	7	0.318182	23674
2018	Juin-August-Sept-Nov	Cattle	Blida	Sub_Humid	36.4725	2.8228	274	4	24	11	0.458333	23295
2014	August	Sheep	Blida	Sub_Humid	36.4725	2.8228	274	2	9	0	0	34817
2014	July-August	Cattle	Bouira	Sub_Humid	36.3878	3.9050	557	39	274	171	0.624088	73000
2017	April-May-July	Cattle	Bouira	Sub_Humid	36.3878	3.9050	557	8	65	29	0.446154	78768
2018	July-August	Cattle	Bouira	Sub_Humid	36.3878	3.9050	557	4	28	22	0.785714	15930
2018	Nov	Goats	Bouira	Sub_Humid	36.3878	3.9050	557	2	40	16	0.4	14702
2019	Feb	Goats	Bouira	Sub_Humid	36.3878	3.9050	557	1	5	0	0	14877
2014	August	Sheep	Bouira	Sub_Humid	36.3878	3.9050	557	1	2	0	0	253000
2018	Nov	Sheep	Bouira	Sub_Humid	36.3878	3.9050	557	3	693	45	0.0649351	285343
2019	Feb	Sheep	Bouira	Sub_Humid	36.3878	3.9050	557	1	35	11	0.314286	286621
2014	August	Cattle	Boumerdès	Sub_Humid	36.7603	3.4622	41	29	558	163	0.292115	62132
2017	April-June	Cattle	Boumerdès	Sub_Humid	36.7603	3.4622	41	2	5	3	0.6	57088
2018	Nov	Cattle	Boumerdès	Sub_Humid	36.7603	3.4622	41	1	6	4	0.666667	54604
2018	Nov	Sheep	Boumerdès	Sub_Humid	36.7603	3.4622	41	1	1	0	0	39461
2019	Jan-Feb	Sheep	Boumerdès	Sub_Humid	36.7603	3.4622	41	9	405	109	0.269136	35399
2019	Jan-Feb	Goats	Boumerdès	Sub_Humid	36.7603	3.4622	41	3	38	6	0.157895	4329
2014	August	Goats	Chlef	Arid	36.1596	1.3259	133	1	1	0	0	81000
2014	August	Cattle	Chlef	Arid	36.1596	1.3259	133	5	58	14	0.241379	30785
2017	April	Cattle	Chlef	Arid	36.1596	1.3259	133	4	15	6	0.4	32700
2018	July-Dec	Cattle	Chlef	Arid	36.1596	1.3259	133	6	51	16	0.313725	34700
2014	August	Sheep	Chlef	Arid	36.1596	1.3259	133	1	1	0	0	265000
2014	July	Cattle	Constantine	Semi_arid	36.3628	6.6076	626	8	121	54	0.446281	38000
2018	July-August	Cattle	Constantine	Semi_arid	36.3628	6.6076	626	2	12	11	0.916667	45000
2014	August	Sheep	Constantine	Semi_arid	36.3628	6.6076	626	4	99	0	0	32080
2014	July	Cattle	Djelfa	Semi_arid	34.7396	3.2128	1126	4	21	9	0.428571	34137
2014	July	Sheep	Djelfa	Semi_arid	34.7396	3.2128	1126	4	319	0	0	3242760
2018	Nov	Sheep	Djelfa	Semi_arid	34.7396	3.2128	1126	3	1885	11	0.00583554	3393000
2014	July	Goats	Djelfa	Semi_arid	34.7396	3.2128	1126	4	69	0	0	395300
2018	Nov	Goats	Djelfa	Semi_arid	34.7396	3.2128	1126	1	31	0	0	384200
2017	April-May	Cattle	El_Bayadh	Semi_arid	33.6829	1.0217	1304	2	10	4	0.4	21895
2018	July	Cattle	El_Bayadh	Semi_arid	33.6829	1.0217	1304	1	3	3	1	23000
2015	March-April	Sheep	El_Bayadh	Semi_arid	33.6829	1.0217	1304	10	4890	142	0.0290389	1997141
2017	May-June	Sheep	El_Bayadh	Semi_arid	33.6829	1.0217	1304	4	712	132	0.185393	2230600
2018	Oct	Sheep	El_Bayadh	Semi_arid	33.6829	1.0217	1304	4	4009	516	0.12871	2330900
2022	July	Sheep	El_Bayadh	Semi_arid	33.6829	1.0217	1304	1	35	2	0.0571429	2380400
2015	April	Goats	El_Bayadh	Semi_arid	33.6829	1.0217	1304	7	94	0	0	200171
2017	April-May-June	Goats	El_Bayadh	Semi_arid	33.6829	1.0217	1304	3	150	14	0.0933333	208400
2018	Octob	Goats	El_Bayadh	Semi_arid	33.6829	1.0217	1304	4	149	8	0.0536913	225000
2022	April	Cattle	El_Tarf	Humid	36.7672	8.31377	288	NA	10	5	0.5	98130
2022	April	Sheep	El_Tarf	Humid	36.7672	8.31377	288	NA	50	0	0	162830
2022	April	Goats	El_Tarf	Humid	36.7672	8.31377	288	NA	20	0	0	43540
2022	April	3_species	El_Tarf	Humid	36.7672	8.31377	288	1	NA	NA	0
2015	March	Cattle	El_Bayadh	Semi_arid	33.6829	1.0217	1304	4	36	0	0	138424
2018	Nov-Dec	Sheep	El_Oued	Saharan	33.3714	6.8554	67	2	343	13	0.0379009	732000
2018	Dec	Goats	El_Oued	Saharan	33.3714	6.8554	67	1	37	7	0.189189	496000
2015	March	Cattle	El_Oued	Saharan	33.3714	6.8554	67	1	10	1	0.1	79805
2018	Sept	Cattle	Ghardaïa	Saharan	32.4921	3.6776	572	1	60	60	1	4189
2018	Sept-Dec	Sheep	Ghardaïa	Saharan	32.4921	3.6776	572	3	540	52	0.0962963	363000
2019	Jan	Sheep	Ghardaïa	Saharan	32.4921	3.6776	572	1	40	10	0.25	365000
2018	Dec	Goats	Ghardaïa	Saharan	32.4921	3.6776	572	2	90	3	0.0333333	159000
2018	Oct	Cattle	Guelma	Semi_arid	36.4907	7.4371	256	2	29	4	0.137931	49230
2019	Jan	Cattle	Guelma	Semi_arid	36.4907	7.4371	256	1	39	0	0	44129
2022	May	Cattle	Guelma	Semi_arid	36.4907	7.4371	256	NA	86	18	0.209302	44129
2018	Oct	Sheep	Guelma	Semi_arid	36.4907	7.4371	256	2	120	0	0	505179
2019	Jan	Sheep	Guelma	Semi_arid	36.4907	7.4371	256	1	940	100	0.106383	506634
2022	May	Sheep	Guelma	Semi_arid	36.4907	7.4371	256	NA	153	0	0	506634
2019	Jan	Goats	Guelma	Semi_arid	36.4907	7.4371	256	1	84	15	0.178571	73658
2022	May	Goats	Guelma	Semi_arid	36.4907	7.4371	256	NA	35	0	0	73658
2022	May	3_species	Guelma	Semi_arid	36.4907	7.4371	256	3	NA	NA	0
2018	Dec	Sheep	Illizi	Saharan	26.9997	7.9707	597	1	1670	569	0.340719	38507
2018	Dec	Goats	Illizi	Saharan	26.9997	7.9707	597	1	60	0	0	43793
2014	August	Cattle	Jijel	_Humid	36.8321	5.7617	47	10	56	20	0.357143	87942
2018	August	Cattle	Jijel	_Humid	36.8321	5.7617	47	2	19	12	0.631579	74228
2014	August	Sheep	Jijel	_Humid	36.8321	5.7617	47	1	9	0	0	83319
2017	April	Sheep	Jijel	_Humid	36.8321	5.7617	47	1	5	0	0	66955
2017	April	Goats	Jijel	_Humid	36.8321	5.7617	47	1	8	0	0	36857
2017	April-May-June	Cattle	Jijel	_Humid	36.8321	5.7617	47	7	132	62	0.469697	78768
2014	August	Cattle	Khenchela	Semi_arid	35.4260	7.1432	1152	1	19	3	0.157895	23330
2018	Nov	Cattle	Khenchela	Semi_arid	35.4260	7.1432	1152	1	4	0	0	15930
2018	Nov-Dec	Sheep	Khenchela	Semi_arid	35.4260	7.1432	1152	4	1130	93	0.0823009	432898
2018	Nov-Dec	Goats	Khenchela	Semi_arid	35.4260	7.1432	1152	4	204	4	0.0196078	73177
2017	April	Cattle	Laghouat	Saharan	33.7970	2.8558	750	1	6	3	0.5	21255
2018	July	Cattle	Laghouat	Saharan	33.7970	2.8558	750	1	2	2	1	21197
2018	Nov	Sheep	Laghouat	Saharan	33.7970	2.8558	750	4	890	14	0.0157303	1971890
2018	Nov	Goats	Laghouat	Saharan	33.7970	2.8558	750	1	10	0	0	241034
2017	April	Cattle	Mascara	Semi_arid	35.3950	0.1406	492	2	19	10	0.526316	39000
2022	June	3_species	Médéa	Sub_Humid	36.2641	2.7539	880	1	NA	NA	0
2014	July-August	Cattle	Médéa	Sub_Humid	36.2641	2.7539	880	26	245	134	0.546939	64801
2017	April	Cattle	Médéa	Sub_Humid	36.2641	2.7539	880	9	78	14	0.179487	62132
2018	July-August-Sept-Dec	Cattle	Médéa	Sub_Humid	36.2641	2.7539	880	4	45	23	0.511111	57088
2019	Jan	Cattle	Médéa	Sub_Humid	36.2641	2.7539	880	2	5	0	0	54604
2022	June	Cattle	Médéa	Sub_Humid	36.2641	2.7539	880	NA	5	3	0.6	49618
2014	August	Goats	Médéa	Sub_Humid	36.2641	2.7539	880	1	15	0	0	100207
2018	Dec	Goats	Médéa	Sub_Humid	36.2641	2.7539	880	1	35	2	0.0571429	83649
2019	Jan-Feb	Goats	Médéa	Sub_Humid	36.2641	2.7539	880	14	283	55	0.194346	86661
2022	June	Goats	Médéa	Sub_Humid	36.2641	2.7539	880	NA	1	0	0	74583
2014	August	Sheep	Médéa	Sub_Humid	36.2641	2.7539	880	2	25	0	0	860442
2018	Dec	Sheep	Médéa	Sub_Humid	36.2641	2.7539	880	3	200	21	0.105	820745
2019	Jan-Feb	Sheep	Médéa	Sub_Humid	36.2641	2.7539	880	25	2889	460	0.159225	834339
2022	June	Sheep	Médéa	Sub_Humid	36.2641	2.7539	880	NA	13	0	0	805686
2014	August	Sheep	Mila	Semi_arid	36.4610	6.2643	486	5	281	0	0	370334
2019	Jan-Feb	Sheep	Mila	Semi_arid	36.4610	6.2643	486	2	377	60	0.159151	312662
2014	August	Goats	Mila	Semi_arid	36.4610	6.2643	486	2	16	0	0	370334
2019	Jan	Goats	Mila	Semi_arid	36.4610	6.2643	486	1	1	0	0	35136
2014	August	Cattle	Mila	Semi_arid	36.4610	6.2643	486	16	298	180	0.604027	101794
2019	Jan	Cattle	Mila	Semi_arid	36.4610	6.2643	486	1	2	0	0	86130
2019	Jan	Sheep	Mostaganem	Semi_arid	35.9270	0.0872	97	5	471	66	0.140127	219010
2019	Jan	Goats	Mostaganem	Semi_arid	35.9270	0.0872	97	2	11	6	0.545455	24030
2014	August	Cattle	Mostaganem	Semi_arid	35.9270	0.0872	97	1	16	2	0.125	27040
2017	April	Cattle	Mostaganem	Semi_arid	35.9270	0.0872	97	1	11	1	0.0909091	30785
2018	Nov-Dec	Sheep	M'Sila	Arid	35.7142	4.5422	475	10	1765	31	0.0175637	1630000
2019	Jan-Feb	Sheep	M'Sila	Arid	35.7142	4.5422	475	25	3740	580	0.15508	1580000
2018	Dec	Goats	M'Sila	Arid	35.7142	4.5422	475	6	228	3	0.0131579	128000
2019	Jan	Goats	M'Sila	Arid	35.7142	4.5422	475	14	230	24	0.104348	125000
2014	Sept	Cattle	M'Sila	Arid	35.7142	4.5422	475	1	15	8	0.533333	32700
2018	August-Oct-Nov-Dec	Cattle	M'Sila	Arid	35.7142	4.5422	475	5	50	5	0.1	34700
2019	Jan	Cattle	M'Sila	Arid	35.7142	4.5422	475	2	6	0	0	35000
2022	-	3_species	Oum_el_Bouaghi	Semi_arid	35.86	7.11	891	2	NA	NA	0
2014	August	Cattle	Oum_el_Bouaghi	Semi_arid	35.8717	7.1240	902	10	513	108	0.210526	58639
2017	June	Cattle	Oum_el_Bouaghi	Semi_arid	35.8717	7.1240	902	1	5	1	0.2	45000
2018	July-DEC	Cattle	Oum_el_Bouaghi	Semi_arid	35.8717	7.1240	902	5	40	19	0.475	38000
2019	Jan	Cattle	Oum_el_Bouaghi	Semi_arid	35.8717	7.1240	902	1	2	0	0	34137
2022	June-August	Cattle	Oum_el_Bouaghi	Semi_arid	35.86	7.11	891	1	16	3	0.1875	19071.5
2014	August	Goats	Oum_el_Bouaghi	Semi_arid	35.8717	7.1240	902	2	14	0	0	105600
2018	Nov-Dec	Goats	Oum_el_Bouaghi	Semi_arid	35.8717	7.1240	902	3	29	0	0	80250
2019	Jan	Goats	Oum_el_Bouaghi	Semi_arid	35.8717	7.1240	902	3	45	8	0.177778	83433
2022	August	Goats	Oum_el_Bouaghi	Semi_arid	35.86	7.11	891	1	15	0	0	64873.9
2017	April	Sheep	Oran	Semi_arid	35.7033	-0.6762	110	2	436	4	0.00917431	160783
2018	Dec	Sheep	Oran	Semi_arid	35.7033	-0.6762	110	1	280	20	0.0714286	156190
2019	Jan-Feb	Sheep	Oran	Semi_arid	35.7033	-0.6762	110	10	1569	360	0.229446	147318
2014	August	Cattle	Oran	Semi_arid	35.7033	-0.6762	110	2	176	14	0.0795455	23090
2017	April-May	Cattle	Oran	Semi_arid	35.7033	-0.6762	110	4	186	53	0.284946	21895
2018	August	Cattle	Oran	Semi_arid	35.7033	-0.6762	110	1	27	3	0.111111	21497
2019	Jan	Cattle	Oran	Semi_arid	35.7033	-0.6762	110	2	79	0	0	21322
2018	Dec	Goats	Oran	Semi_arid	35.7033	-0.6762	110	1	80	0	0	16233
2019	Jan-Feb	Goats	Oran	Semi_arid	35.7033	-0.6762	110	5	170	27	0.158824	16460
2017	April	Cattle	Ouargla	Saharan	31.9553	5.3242	150	1	58	11	0.189655	1280
2018	Oct	Cattle	Ouargla	Saharan	31.9553	5.3242	150	1	48	6	0.125	1083
2017	June	Sheep	Oum_el_Bouaghi	Semi_arid	35.8717	7.1240	902	1	53	0	0	589761
2018	Nov-Dec	Sheep	Oum_el_Bouaghi	Semi_arid	35.8717	7.1240	902	5	680	80	0.117647	660400
2019	Jan	Sheep	Oum_el_Bouaghi	Semi_arid	35.8717	7.1240	902	8	1977	115	0.0581689	638416
2022	August	Sheep	Oum_el_Bouaghi	Semi_arid	35.86	7.11	891	1	50	0	0	726836
2014	August	Cattle	Relizane	Arid	35.7498	0.5609	98	1	14	4	0.285714	31720
2017	March-May	Cattle	Relizane	Arid	35.7498	0.5609	98	2	95	18	0.189474	42294
2017	April-June	Cattle	Saïda	Semi_arid	34.8508	0.1641	868	4	15	15	1	24862
2015	March	Sheep	Saïda	Semi_arid	34.8508	0.1641	868	1	60	1	0.0166667	886605
2017	April	Sheep	Saïda	Semi_arid	34.8508	0.1641	868	1	250	0	0	889873
2017	April	Cattle	Sidi_Bel_Abbès	Semi_arid	35.2007	-0.6323	483	1	3	3	1	45727
2015	March	Sheep	Sidi_Bel_Abbès	Semi_arid	35.2007	-0.6323	483	1	400	15	0.0375	778000
2014	July-August	Cattle	Sétif	Semi_arid	36.1855	5.4129	1080	91	2797	1009	0.360744	134180
2017	April-May	Cattle	Sétif	Semi_arid	36.1855	5.4129	1080	8	110	19	0.172727	156879
2018	July	Cattle	Sétif	Semi_arid	36.1855	5.4129	1080	6	106	91	0.858491	155263
2019	March	Cattle	Sétif	Semi_arid	36.1855	5.4129	1080	1	2	0	0	151446
2017	April	Sheep	Sétif	Semi_arid	36.1855	5.4129	1080	1	2	2	1	486366
2019	Jan-Feb-March	Sheep	Sétif	Semi_arid	36.1855	5.4129	1080	15	1182	380	0.321489	450853
2019	Jan-Feb-March	Goats	Sétif	Semi_arid	36.1855	5.4129	1080	6	46	6	0.130435	66843
2014	August	Cattle	Skikda	Sub_Humid	36.8797	6.9207	25	7	104	47	0.451923	132979
2019	Jan	Cattle	Skikda	Sub_humid	36.8797	6.9207	25	2	7	0	0	138424
2022	May	Cattle	Skikda	Sub_humid	36.8797	6.9207	25	NA	20	6	0.3	141691
2014	August	Sheep	Skikda	Sub_humid	36.8797	6.9207	25	3	71	0	0	236859
2019	Jan-Feb	Sheep	Skikda	Sub_humid	36.8797	6.9207	25	4	179	45	0.251397	250700
2022	May	Sheep	Skikda	Sub_humid	36.8797	6.9207	25	NA	6	0	0	259005
2014	August	Goats	Skikda	Sub_humid	36.8797	6.9207	25	1	5	0	0	122939
2019	Feb	Goats	Skikda	Sub_humid	36.8797	6.9207	25	2	230	16	0.0695652	130270
2022	May	3_species	Skikda	Sub_humid	36.8797	6.9207	25	1	NA	NA	0	134669
2022	July	Cattle	Souk_Ahras	Sub_Humid	36.2883	7.9589	686	1	4	3	0.75	66638
2014	August	Cattle	Souk_Ahras	Sub_Humid	36.2883	7.9589	686	1	20	4	0.2	101750
2019	Janv-March	Cattle	Souk_Ahras	Sub_Humid	36.2883	7.9589	686	1	4	0	0	79805
2014	August	Goats	Souk_Ahras	Sub_Humid	36.2883	7.9589	686	1	4	0	0	123890
2019	Jan-March	Goats	Souk_Ahras	Sub_Humid	36.2883	7.9589	686	14	340	34	0.1	105863
2014	August	Sheep	Souk_Ahras	Sub_Humid	36.2883	7.9589	686	1	11	0	0	390000
2019	Jan-March	Sheep	Souk_Ahras	Sub_Humid	36.2883	7.9589	686	16	2678	353	0.131815	375260
2019	Jan	Cattle	Tamanghasset	Saharan	22.7697	5.5480	1319	1	2	0	0	0
2018	Dec	Sheep	Tamanghasset	Saharan	22.7697	5.5480	1319	1	700	78	0.111429	84900
2019	Jan	Sheep	Tamanghasset	Saharan	22.7697	5.5480	1319	1	60	27	0.45	85400
2018	Dec	Goats	Tamanghasset	Saharan	22.7697	5.5480	1319	1	60	8	0.133333	89100
2019	Jan	Goats	Tamanghasset	Saharan	22.7697	5.5480	1319	1	15	6	0.4	85180
2018	Sept	Cattle	Tébessa	Semi_arid	35.4088	8.1155	851	1	12	0	0	13500
2022	June-July	Cattle	Tébessa	Semi_arid	35.4088	8.1155	851	1	21	3	0.142857	13500
2018	Sept-Oct	Goats	Tébessa	Semi_arid	35.4088	8.1155	851	4	298	2	0.00671141	172000
2022	June-July	Goats	Tébessa	Semi_arid	35.4088	8.1155	851	1	30	0	0	110000
2022	June-July	Goats	Tébessa	Semi_arid	35.4088	8.1155	851	1	110	0	0	110000
2018	Sept-Oct-Dec	Sheep	Tébessa	Semi_arid	35.4088	8.1155	851	12	6249	173	0.0276844	933000
2022	June-July	Sheep	Tébessa	Semi_arid	35.4088	8.1155	851	1	730	0	0	960000
2017	April	Sheep	Tiaret	Semi_arid	35.3710	1.3169	994	1	30	0	0	2300756
2018	Nov-Dec	Sheep	Tiaret	Semi_arid	35.3710	1.3169	994	2	392	29	0.0739796	2179348
2018	Nov	Goats	Tiaret	Semi_arid	35.3710	1.3169	994	1	7	0	0	183631
2014	August	Cattle	Tiaret	Semi_arid	35.3710	1.3169	994	1	8	2	0.25	62376
2017	April-May	Cattle	Tiaret	Semi_arid	35.3710	1.3169	994	2	25	7	0.28	49230
2018	Nov-Dec	Cattle	Tiaret	Semi_arid	35.3710	1.3169	994	2	12	0	0	47159
2017	May	Cattle	Tipaza	Sub_humid	36.5869	2.4581	69	3	14	7	0.5	9072
2018	July-Nov	Cattle	Tipaza	Sub_humid	36.5869	2.4581	69	4	26	12	0.461538	7569
2022	June-July	Cattle	Tipaza	Sub_humid	36.5869	2.4581	69	1	30	6	0.2	8946.54
2018	Nov	Sheep	Tipaza	Sub_humid	36.5869	2.4581	69	2	89	0	0	44878
2019	Jan-March	Sheep	Tipaza	Sub_humid	36.5869	2.4581	69	3	125	5	0.04	44912
2022	July	Sheep	Tipaza	Sub_humid	36.5869	2.4581	69	1	3	0	0	57043.1
2018	Nov	Goats	Tipaza	Sub_humid	36.5869	2.4581	69	1	12	0	0	11515
2019	Feb	Goats	Tipaza	Sub_humid	36.5869	2.4581	69	1	13	1	0.0769231	11100
2022	July	Goats	Tipaza	Sub_humid	36.5869	2.4581	69	1	3	0	0	9855
2022	July	3_species	Tipaza	Sub_humid	36.5869	2.4581	69	3	NA	NA	0
2017	April	Cattle	Tissemsilt	Sub_humid	35.6015	1.7990	849	1	22	22	1	18950
2018	Dec	Cattle	Tissemsilt	Sub_humid	35.6015	1.7990	849	1	6	0	0	19400
2018	Dec	Sheep	Tissemsilt	Sub_humid	35.6015	1.7990	849	1	150	50	0.333333	352000
2018	Dec	Goats	Tissemsilt	Sub_humid	35.6015	1.7990	849	1	6	2	0.333333	52000
2022	June-July	Cattle	Tizi_Ouzou	Sub_Humid	36.7186	4.0566	182	1	2	2	1	65342
2014	July-August	Cattle	Tizi_Ouzou	Sub_Humid	36.7186	4.0566	182	49	435	225	0.517241	127224
2017	April-May-June	Cattle	Tizi_Ouzou	Sub_Humid	36.7186	4.0566	182	11	85	33	0.388235	95346
2018	Juin-August-Sept-Oct-Dec	Cattle	Tizi_Ouzou	Sub_Humid	36.7186	4.0566	182	15	129	108	0.837209	70274
2019	Jan	Cattle	Tizi_Ouzou	Sub_Humid	36.7186	4.0566	182	1	3	0	0	70998
2014	August	Goats	Tizi_Ouzou	Sub_Humid	36.7186	4.0566	182	1	12	0	0	66685
2019	Jan	Goats	Tizi_Ouzou	Sub_Humid	36.7186	4.0566	182	3	54	34	0.62963	40720
2018	Oct-Dec	Sheep	Tizi_Ouzou	Sub_Humid	36.7186	4.0566	182	3	112	15	0.133929	113669
2019	Jan	Sheep	Tizi_Ouzou	Sub_Humid	36.7186	4.0566	182	1	8	0	0	116413
2017	April	Cattle	Tlemcen	Semi_arid	34.8741	-1.3134	1032	1	10	1	0.1	43100
2018	July	Cattle	Tlemcen	Semi_arid	34.8741	-1.3134	1032	3	26	8	0.307692	39200
2019	Jan	Cattle	Tlemcen	Semi_arid	34.8741	-1.3134	1032	2	13	0	0	43600
2018	Dec	Sheep	Tlemcen	Semi_arid	34.8741	-1.3134	1032	4	1095	116	0.105936	720500
2019	Jan	Sheep	Tlemcen	Semi_arid	34.8741	-1.3134	1032	27	3431	497	0.144856	680000
2019	Jan	Goats	Tlemcen	Semi_arid	34.8741	-1.3134	1032	17	605	43	0.0710744	46800

## Sheet: BT
Year	Month	Species	Wilaya	Bioclimatic_stage	Latitude	Longitude	Altitude	Outbreaks	Susceptible_animals	Confirmed_cases	Infection_rate	Killed_and_disposed_of	Slaughtered	Deaths	Livestock population
2009	Oct	Cattle	Aïn_Defla	Semi_arid	36.2741	2.0017	1164	2	4	0	0	0	0	0	19033
2009	Octob	Sheep	Aïn_Defla	Semi_arid	36.2741	2.0017	1164	2	42	4	0.0952381	0	1	2	122545
2010	Octob	Sheep	Batna	Semi_arid	35.5679	6.1468	1048	3	151	13	0.0860927	0	0	6	312014
2011	Octob	Sheep	Batna	Semi_arid	35.5679	6.1468	1048	2	150	10	0.0666667	0	0	0	312014
2006	August	Sheep	Béjaïa	Humid	36.7222	5.0503	539	2	82	7	0.0853659	0	0	0	85070
2010	August	Sheep	Béjaïa	Humid	36.7222	5.0503	539	5	51	6	0.117647	0	0	1	99360
2010	Octob-Nov	Sheep	Biskra	Saharan	34.8582	5.7397	213	9	418	22	0.0526316	0	1	5	897180
2011	Sept-Octob	Sheep	Biskra	Saharan	34.8582	5.7397	213	4	356	14	0.0393258	0	0	2	852300
2006	August	Sheep	Bouira	Sub_humid	36.3878	3.9050	557	2	90	35	0.388889	0	0	0	212630
2010	August-Sept	Sheep	Bouira	Sub_humid	36.3878	3.9050	557	10	353	54	0.152975	0	0	7	238500
2009	October-Nov	Sheep	Chlef	Arid	36.1596	1.3259	133	4	88	13	0.147727	0	0	6	225120
2006	August-Sept	Sheep	Djelfa	Semi_arid	34.7396	3.2128	1126	2	700	27	0.0385714	0	0	4	2400000
2010	Jan	Cattle	El_Bayadh	Semi_arid	33.6829	1.0217	1304	2	18	6	0.333333	0	0	0	24105
2006	July-August	Sheep	El_Bayadh	Semi_arid	33.6829	1.0217	1304	6	1658	45	0.0271411	0	0	3	1500000
2011	Sept-Octob	Sheep	El_Bayadh	Semi_arid	33.6829	1.0217	1304	4	245	15	0.0612245	0	1	3	1623504
2009	August	Sheep	Ghardaïa	Saharan	32.4921	3.6776	572	1	30	2	0.0666667	0	0	1	340000
2020	Sept	Cattle	Guelma	Semi_arid	36.4907	7.4371	256	1	38	0	0	0	0	0	103230
2020	Sept	Sheep	Guelma	Semi_arid	36.4907	7.4371	256	1	334	2	0.00598802	0	0	0	513417
2010	Sept	Sheep	Jijel	Humid	36.8321	5.7617	47	4	72	8	0.111111	0	0	0	143462
2011	Octob	Sheep	Khenchela	Semi_arid	35.4260	7.1432	1152	1	50	7	0.14	0	0	1	321602
2006	July	Sheep	Laghouat	Saharan	33.7970	2.8558	750	3	730	50	0.0684932	0	0	15	1307312
2008	November	Sheep	Laghouat	Saharan	33.7970	2.8558	1304	4	300	6	0.02	0	0	2	1425000
2011	Octob	Sheep	Laghouat	Saharan	33.7970	2.8558	750	1	15	5	0.333333	0	0	0	1550113
2006	August-Sept	Sheep	Médéa	Sub_humid	36.2641	2.7539	880	3	290	9	0.0310345	0	0	1	642546
2010	Sept	Cattle	Mila	Semi_arid	36.4610	6.2643	486	2	34	0	0	0	0	0	84074
2010	Sept-Octob	Sheep	Mila	Semi_arid	36.4610	6.2643	486	2	127	11	0.0866142	0	0	3	330142
2008	Oct	Cattle	M'Sila	Arid	35.7142	4.5422	475	2	6	0	0	0	0	0	26000
2006	August	Sheep	M'Sila	Arid	35.7142	4.5422	475	2	95	33	0.347368	0	0	1	1440930
2008	October	Sheep	M'Sila	Arid	35.7142	4.5422	475	2	255	9	0.0352941	0	0	3	1400000
2010	Octob	Sheep	M'Sila	Arid	35.7142	4.5422	475	1	50	1	0.02	0	0	0	1530000
2011	Octob-Nov	Sheep	M'Sila	Semi_arid	35.7142	4.5422	475	3	108	7	0.0648148	0	0	0	1600000
2008	Oct	Goats	M'Sila	Arid	35.7142	4.5422	475	2	12	0	0	0	0	0	125000
2006	August	Sheep	Naâma	Arid	33.2672	-0.3196	1176	2	818	17	0.0207824	0	0	4	842140
2006	August	Sheep	Saïda	Semi_arid	34.8508	0.1641	868	1	80	19	0.2375	0	0	5	591868
2010	Sept	Cattle	Sétif	Semi_arid	36.1855	5.4129	1080	4	10	0	0	0	0	0	120232
2010	Sept-Octob	Sheep	Sétif	Semi_arid	36.1855	5.4129	1080	4	157	7	0.044586	0	0	1	477139
2020	Octob	Sheep	Souk_Ahras	Sub_humid	36.2883	7.9589	686	1	57	2	0.0350877	0	0	0	375260
2020	Oct	Goats	Souk_Ahras	Sub_humid	36.2883	7.9589	686	1	15	0	0	0	0	0	105863
2019	Sept	Sheep	Tébessa	Semi_arid	35.4088	8.1155	851	1	60	2	0.0333333	0	0	0	960000
2020	Octob	Sheep	Tébessa	Semi_arid	35.4088	8.1155	851	3	400	22	0.055	0	0	4	980000
2020	Oct	Goats	Tébessa	Semi_arid	35.4088	8.1155	851	3	50	0	0	0	0	0	110000
2009	Sept	Cattle	Tiaret	Semi_arid	35.3710	1.3169	994	6	6	0	0	0	0	0	39254
2019	Sept	Cattle	Tiaret	Semi_arid	35.3710	1.3169	994	3	27	1	0.037037	0	0	0	44129
2006	August	Sheep	Tiaret	Semi_arid	35.3710	1.3169	994	3	652	13	0.0199387	0	0	3	892000
2009	sept-Nov	Sheep	Tiaret	Semi_arid	35.3710	1.3169	994	6	611	31	0.0507365	1	0	1	1471260
2011	Octob	Sheep	Tiaret	Semi_arid	35.3710	1.3169	994	1	95	5	0.0526316	0	0	0	1809684
2019	Sept	Sheep	Tiaret	Semi_arid	35.3710	1.3169	994	3	349	15	0.0429799	0	0	6	2398229
2009	August	Cattle	Tissemsilt	Sub_humid	35.6015	1.7990	849	6	1	0	0	0	0	0	12540
2009	August-Sept	Sheep	Tissemsilt	Sub_humid	35.6015	1.7990	849	6	456	28	0.0614035	0	0	12	223000
2010	August	Cattle	Tizi_Ouzou	Sub_humid	36.7186	4.0566	182	8	8	0	0	0	0	0	86396
2006	July-August	Sheep	Tizi_Ouzou	Sub_humid	36.7186	4.0566	182	3	67	10	0.149254	0	0	0	113974
2010	August-Sept-Octob	Sheep	Tizi_Ouzou	Sub_humid	36.7186	4.0566	182	8	131	9	0.0687023	0	0	2	183000

## Sheet: PPR
Year	Month	Species	Wilaya	Bioclimatic_stage	Latitude	Longitude	Altitude	Outbreaks	Susceptible_animals	Confirmed_cases	Infection_rate	Killed_and_disposed_of	Slaughtered	Deaths	Livestock population
2011	Feb	Sheep	Adrar	Saharan	27.8668	-0.3196	275	1	138	3	0.0217391	0	0	0	414809
2019	Jan	Sheep	Adrar	Saharan	27.8668	-0.3196	275	2	351	70	0.19943	0	0	52	532441
2011	Feb	Goats	Adrar	Saharan	27.8668	-0.3196	275	1	70	6	0.0857143	0	0	0	40983
2019	Jan	Goats	Adrar	Saharan	27.8668	-0.3196	275	1	100	30	0.3	0	0	18	174671
2019	Feb	Sheep	Annaba	Sub_Humid	36.9000	7.7666	0	1	126	18	0.142857	0	0	18	61939
2019	Jan-feb	Goats	Annaba	Sub_Humid	36.9000	7.7666	0	1	20	4	0.2	0	0	0	10737
2018	Dec	Sheep	Batna	Semi_Arid	35.5679	6.1468	1048	1	265	130	0.490566	0	0	68	1101320
2019	Jan	Sheep	Batna	Semi_Arid	35.5679	6.1468	1048	2	520	18	0.0346154	0	0	0	1137361
2019	Jan	Goats	Batna	Semi_Arid	35.5679	6.1468	1048	1	34	5	0.147059	0	0	0	275664
2011	Feb	Sheep	Béchar	Saharan	31.6348	-2.2641	747	2	154	9	0.0584416	0	0	0	138600
2011	Feb	Goats	Béchar	Saharan	31.6348	-2.2641	747	2	250	20	0.08	0	0	0	23000
2018	nov	Goats	Béjaïa	Humid	36.7222	5.0503	1048	1	90	8	0.0888889	0	0	0	38500
2019	Jan	Sheep	Blida	Sub_Humid	36.4725	2.8228	274	1	42	12	0.285714	0	0	12	27625
2019	Jan	Sheep	Boumerdès	Sub_Humid	36.7603	3.4622	41	3	98	61	0.622449	0	0	11	35399
2018	dec	Goats	Boumerdès	Sub_Humid	36.7603	3.4622	41	1	33	31	0.939394	0	0	3	4329
2018	Nov	Sheep	Djelfa	Semi_Arid	34.7396	3.2128	1126	2	1750	11	0.00628571	0	0	0	3393000
2016	Feb	Sheep	El_Bayadh	Semi_Arid	33.6829	1.0217	1304	1	1080	4	0.0037037	0	0	0	2014260
2022	July	Sheep	El_Bayadh	Semi_Arid	33.6829	1.0217	1304	8	2868	104	0.0362622	0	0	19	2380400
2016	Dec	Goats	El_Bayadh	Semi_Arid	33.6829	1.0217	1304	1	75	3	0.04	0	0	0	205460
2022	July	Goats	El_Bayadh	Semi_Arid	33.6829	1.0217	1304	2	66	6	0.0909091	0	0	0	229230
2019	Jan	Sheep	El_Oued	Saharan	33.3714	6.8554	67	4	1130	34	0.0300885	0	0	30	738700
2019	Jan	Goats	El_Oued	Saharan	33.3714	6.8554	67	4	505	21	0.0415842	0	0	20	490000
2012	Feb	Sheep	Ghardaïa	Saharan	32.4921	3.6776	572	3	514	2	0.00389105	0	0	0	366800
2013	Jan	Sheep	Ghardaïa	Saharan	32.4921	3.6776	572	4	55	6	0.109091	0	0	0	386000
2018	Dec	Sheep	Ghardaïa	Saharan	32.4921	3.6776	572	1	409	60	0.146699	0	0	41	363000
2019	Jan	Sheep	Ghardaïa	Saharan	32.4921	3.6776	572	4	270	33	0.122222	0	0	30	365000
2012	Feb	Goats	Ghardaïa	Saharan	32.4921	3.6776	572	3	145	17	0.117241	0	0	2	155300
2013	Jan	Goats	Ghardaïa	Saharan	32.4921	3.6776	572	4	165	26	0.157576	0	0	9	157900
2018	dec	Goats	Ghardaïa	Saharan	32.4921	3.6776	572	1	157	35	0.22293	0	0	20	159000
2019	Jan	Goats	Ghardaïa	Saharan	32.4921	3.6776	572	4	84	34	0.404762	0	0	29	161400
2018	Dec	Sheep	Guelma	Semi_Arid	36.4907	7.4371	256	1	120	8	0.0666667	0	0	4	505179
2019	Jan	Sheep	Guelma	Semi_Arid	36.4907	7.4371	256	1	40	5	0.125	0	0	2	506634
2021	feb	Goats	Guelma	Semi_Arid	36.4907	7.4371	256	1	35	35	1	16	0	19	74764
2018	Dec	Sheep	Illizi	Saharan	26.9997	7.9707	597	1	1670	569	0.340719	0	0	232	38507
2018	dec	Goats	Illizi	Saharan	26.9997	7.9707	597	1	60	0	0	0	0	0	43793
2019	Jan-feb	Goats	Jijel	Humid	36.8321	5.7617	47	1	39	17	0.435897	0	0	14	34727
2018	Dec	Sheep	Khenchela	Semi_Arid	35.4260	7.1432	1152	1	90	4	0.0444444	0	0	0	432898
2018	dec	Goats	Khenchela	Semi_Arid	35.4260	7.1432	1152	1	187	62	0.331551	0	0	14	73177
2018	Nov	Sheep	Laghouat	Saharan	33.7970	2.8558	750	1	290	8	0.0275862	0	0	0	1971890
2022	July	Sheep	Laghouat	Saharan	33.7970	2.8558	750	0	200	2	0.01	0	0	1	1971890
2022	July	Goats	Laghouat	Saharan	33.7970	2.8558	750	1	50	0	0	0	0	0	241034
2018	Dec	Sheep	Médéa	Sub_Humid	36.2641	2.7539	880	1	248	18	0.0725806	0	0	15	820745
2019	Jan	Sheep	Médéa	Sub_Humid	36.2641	2.7539	880	6	612	80	0.130719	0	0	58	834339
2022	July	Sheep	Médéa	Sub_Humid	36.2641	2.7539	880	1	80	4	0.05	0	0	0	834339
2018	dec	Goats	Médéa	Sub_Humid	36.2641	2.7539	880	1	2	0	0	0	0	0	83649
2019	Jan	Goats	Médéa	Sub_Humid	36.2641	2.7539	880	6	98	46	0.469388	0	0	30	86661
2019	Jan	Sheep	Mostaganem	Semi_Arid	35.9270	0.0872	97	2	210	20	0.0952381	0	0	20	219010
2019	Jan	Goats	Mostaganem	Semi_Arid	35.9270	0.0872	97	2	93	6	0.0645161	0	0	0	24030
2022	August	Sheep	M'Sila	Arid	35.7142	4.5422	475	1	350	1	0.00285714	0	0	0	1550000
2022	August	Goats	M'Sila	Arid	35.7142	4.5422	475	0	19	2	0.105263	0	0	0	133600
2018	Dec	Sheep	M'Sila	Arid	35.7142	4.5422	851	1	150	2	0.0133333	0	0	0	1630000
2019	Jan	Sheep	M'Sila	Arid	35.7142	4.5422	475	1	36	0	0	0	0	0	1580000
2018	dec	Goats	M'Sila	Arid	35.7142	4.5422	475	1	21	0	0	0	0	0	128000
2019	Jan	Goats	M'Sila	Arid	35.7142	4.5422	475	1	50	2	0.04	0	0	0	125000
2011	Feb	Sheep	Naâma	Arid	33.2672	-0.3196	1176	2	110	65	0.590909	0	0	0	1133250
2011	Feb	Goats	Naâma	Saharan	33.2672	-0.3196	1176	2	87	6	0.0689655	0	0	0	65980
2018	Dec	Sheep	Oran	Semi_Arid	35.7033	-0.6762	110	1	60	18	0.3	0	0	12	146128
2019	Jan	Sheep	Oran	Semi_Arid	35.7033	-0.6762	110	9	2330	640	0.274678	0	0	206	147318
2018	dec	Goats	Oran	Semi_Arid	35.7033	-0.6762	110	1	20	0	0	0	0	0	16233
2019	Jan	Goats	Oran	Semi_Arid	35.7033	-0.6762	110	9	130	30	0.230769	0	0	20	16460
2018	Dec	Sheep	Ouargla	Saharan	31.9553	5.3242	150	1	40	3	0.075	0	0	0	146128
2018	Dec	Sheep	Sétif	Semi_Arid	36.1855	5.4129	1080	1	45	2	0.0444444	0	0	0	485271
2019	Jan	Sheep	Sétif	Semi_Arid	36.1855	5.4129	1080	8	982	245	0.249491	0	0	168	450853
2019	Jan	Goats	Sétif	Semi_Arid	36.1855	5.4129	1080	8	71	4	0.056338	0	0	0	66843
2019	jan	Sheep	Skikda	Sub_Humid	36.8797	6.9207	25	3	245	25	0.102041	0	0	21	250700
2019	Jan	Goats	Skikda	Sub_Humid	36.8797	6.9207	25	3	159	55	0.345912	0	0	40	130270
2019	Jan	Sheep	Souk_Ahras	Sub_Humid	36.2883	7.9589	686	5	357	56	0.156863	0	0	39	375260
2019	Jan	Goats	Souk_Ahras	Sub_Humid	36.2883	7.9589	686	5	124	3	0.0241935	0	0	0	105863
2011	Feb	Sheep	Tamanghasset	Saharan	22.7697	5.5480	1319	1	84	6	0.0714286	0	0	0	84881
2019	Jan	Sheep	Tamanghasset	Saharan	22.7697	5.5480	1319	NA	80	10	0.125	0	0	7	85400
2011	Feb	Goats	Tamanghasset	Saharan	22.7697	5.5480	1319	NA	217	17	0.078341	0	0	0	87143
2019	Jan	Goats	Tamanghasset	Saharan	22.7697	5.5480	1319	1	10	0	0	0	0	0	89250
2018	Oct	Sheep	Tébessa	Semi_Arid	35.4088	8.1155	851	3	2920	18	0.00616438	0	0	0	933000
2022	July-August	Sheep	Tébessa	Semi_Arid	35.4088	8.1155	851	1	549	18	0.0327869	0	0	0	960000
2018	dec	Goats	Tébessa	Semi_Arid	35.4088	8.1155	851	3	2	0	0	0	0	0	172000
2022	July-August	Goats	Tébessa	Semi_Arid	35.4088	8.1155	851	2	43	2	0.0465116	0	0	0	110000
2011	Feb	Sheep	Tindouf	Saharan	27.7000	-8.1528	386	NA	93	5	0.0537634	0	0	0	2119
2019	Dec	Sheep	Tindouf	Saharan	27.7000	-8.1528	386	1	400	4	0.01	0	0	0	41715
2011	Feb	Goats	Tindouf	Saharan	27.7000	-8.1528	386	NA	110	12	0.109091	0	0	0	50500
2019	Dec	Goats	Tindouf	Saharan	27.7000	-8.1528	386	1	600	42	0.07	0	0	0	82020
2019	Jan-feb-march	Sheep	Tipaza	Sub_Humid	36.5869	2.4581	69	7	404	17	0.0420792	0	0	1	44912
2019	Jan-Feb-March	Goats	Tipaza	Sub_Humid	36.5869	2.4581	69	7	70	12	0.171429	0	0	5	11100
2019	Jan-feb-march	Sheep	Tizi_Ouzou	Sub_Humid	36.7186	4.0566	182	9	184	40	0.217391	0	0	31	116413
2019	Feb-March	Goats	Tizi_Ouzou	Sub_Humid	36.7186	4.0566	182	9	29	23	0.793103	0	0	16	40720
2018	Dec	Sheep	Tlemcen	Semi_Arid	34.8741	-1.3134	1032	2	1060	6	0.00566038	0	0	0	720500
2019	Jan	Sheep	Tlemcen	Semi_Arid	34.8741	-1.3134	1032	6	1677	499	0.297555	0	0	361	680000
2019	Jan	Goats	Tlemcen	Semi_Arid	34.8741	-1.3134	1032	6	20	2	0.1	0	0	2	46800
