# Supplementary material for: Spatiotemporal Dynamics of Emerging Foot-and-Mouth Disease, Bluetongue, and Peste Des Petits Ruminants in Algeria
Source: Viruses. 2025 Jul 17;17(7):1008. doi: 10.3390/v17071008 (PMC12300541; doi:10.3390/v17071008)
Supplement: Supplementary file 1 [file viruses-17-01008-s001.zip › viruses-3637953-Table S2. Annual incidence rates.xlsx]

## Sheet: FMD
Year	Wilaya	Species	Total_population	Total_cases	Incidence_rate
2014	Sétif	Cattle	134180	1009	7.51975
2014	Blida	Cattle	20513	99	4.82621
2014	Béjaïa	Cattle	49800	190	3.81526
2014	Bordj_Bou_Arréridj	Cattle	38284	134	3.50016
2014	Aïn_Defla	Cattle	27407	79	2.88248
2014	Boumerdès	Cattle	62132	163	2.62345
2014	Bouira	Cattle	73000	171	2.34247
2014	Médéa	Cattle	64801	134	2.06787
2014	Oum_el_Bouaghi	Cattle	58639	108	1.84178
2014	Tizi_Ouzou	Cattle	127224	225	1.76853
2014	Mila	Cattle	101794	180	1.76828
2014	Constantine	Cattle	38000	54	1.42105
2014	Alger	Cattle	47200	45	0.95339
2014	Biskra	Cattle	4850	3	0.618557
2014	Oran	Cattle	23090	14	0.606323
2014	Alger	Sheep	20691	12	0.579962
2014	Chlef	Cattle	30785	14	0.454767
2014	Skikda	Cattle	132979	47	0.353439
2014	Djelfa	Cattle	34137	9	0.263644
2014	M'Sila	Cattle	32700	8	0.244648
2014	Jijel	Cattle	87942	20	0.227423
2014	Khenchela	Cattle	23330	3	0.12859
2014	Relizane	Cattle	31720	4	0.126103
2014	Annaba	Cattle	43043	4	0.0929303
2014	Mostaganem	Cattle	27040	2	0.0739645
2014	Batna	Cattle	484640	29	0.0598382
2014	Souk_Ahras	Cattle	101750	4	0.039312
2014	Tiaret	Cattle	62376	2	0.0320636
2014	Batna	Goats	446470	0	0
2014	Batna	Sheep	1575844	0	0
2014	Béjaïa	Goats	43795	0	0
2014	Biskra	Goats	290682	0	0
2014	Biskra	Sheep	1005000	0	0
2014	Blida	Sheep	34817	0	0
2014	Bordj_Bou_Arréridj	Goats	64555	0	0
2014	Bordj_Bou_Arréridj	Sheep	426911	0	0
2014	Bouira	Sheep	253000	0	0
2014	Chlef	Goats	81000	0	0
2014	Chlef	Sheep	265000	0	0
2014	Constantine	Sheep	32080	0	0
2014	Djelfa	Goats	395300	0	0
2014	Djelfa	Sheep	3242760	0	0
2014	Jijel	Sheep	83319	0	0
2014	Médéa	Goats	100207	0	0
2014	Médéa	Sheep	860442	0	0
2014	Mila	Goats	370334	0	0
2014	Mila	Sheep	370334	0	0
2014	Oum_el_Bouaghi	Goats	105600	0	0
2014	Skikda	Goats	122939	0	0
2014	Skikda	Sheep	236859	0	0
2014	Souk_Ahras	Goats	123890	0	0
2014	Souk_Ahras	Sheep	390000	0	0
2014	Tizi_Ouzou	Goats	66685	0	0
2015	El_Bayadh	Sheep	1997141	142	0.0711016
2015	Sidi_Bel_Abbès	Sheep	778000	15	0.0192802
2015	El_Oued	Cattle	79805	1	0.0125305
2015	Saïda	Sheep	886605	1	0.0011279
2015	El_Bayadh	Goats	200171	0	0
2015	El_Bayadh	Cattle	138424	0	0
2017	Ouargla	Cattle	1280	11	8.59375
2017	Oran	Cattle	21895	53	2.42064
2017	Tissemsilt	Cattle	18950	22	1.16095
2017	Jijel	Cattle	78768	62	0.787122
2017	Tipaza	Cattle	9072	7	0.771605
2017	Bordj_Bou_Arréridj	Cattle	51160	38	0.742768
2017	Saïda	Cattle	24862	15	0.60333
2017	Béjaïa	Cattle	39457	18	0.456193
2017	Relizane	Cattle	42294	18	0.425592
2017	Bouira	Cattle	78768	29	0.36817
2017	Tizi_Ouzou	Cattle	95346	33	0.346108
2017	Blida	Cattle	23674	7	0.295683
2017	Annaba	Cattle	44353	13	0.293103
2017	Mascara	Cattle	39000	10	0.25641
2017	Alger	Cattle	78292	19	0.242681
2017	Médéa	Cattle	62132	14	0.225327
2017	Chlef	Cattle	32700	6	0.183486
2017	El_Bayadh	Cattle	21895	4	0.18269
2017	Tiaret	Cattle	49230	7	0.14219
2017	Laghouat	Cattle	21255	3	0.141143
2017	Sétif	Cattle	156879	19	0.121112
2017	El_Bayadh	Goats	208400	14	0.0671785
2017	Sidi_Bel_Abbès	Cattle	45727	3	0.0656068
2017	El_Bayadh	Sheep	2230600	132	0.0591769
2017	Boumerdès	Cattle	57088	3	0.0525504
2017	Bordj_Bou_Arréridj	Sheep	366524	17	0.0463817
2017	Bordj_Bou_Arréridj	Goats	52405	2	0.0381643
2017	Mostaganem	Cattle	30785	1	0.0324834
2017	Oran	Sheep	160783	4	0.0248783
2017	Tlemcen	Cattle	43100	1	0.0232019
2017	Oum_el_Bouaghi	Cattle	45000	1	0.0222222
2017	Sétif	Sheep	486366	2	0.00411213
2017	Jijel	Goats	36857	0	0
2017	Jijel	Sheep	66955	0	0
2017	Oum_el_Bouaghi	Sheep	589761	0	0
2017	Saïda	Sheep	889873	0	0
2017	Tiaret	Sheep	2300756	0	0
2018	Illizi	Sheep	38507	569	14.7765
2018	Ghardaïa	Cattle	4189	60	14.3232
2018	Ouargla	Cattle	1083	6	5.54017
2018	Béjaïa	Cattle	39457	120	3.04129
2018	Tipaza	Cattle	7569	12	1.58541
2018	Tizi_Ouzou	Cattle	70274	108	1.53684
2018	Bouira	Cattle	15930	22	1.38104
2018	Bouira	Goats	14702	16	1.08829
2018	Tamanghasset	Sheep	84900	78	0.918728
2018	Sétif	Cattle	155263	91	0.586102
2018	Oum_el_Bouaghi	Cattle	38000	19	0.5
2018	Blida	Cattle	23295	11	0.472204
2018	Chlef	Cattle	34700	16	0.461095
2018	Alger	Cattle	59249	25	0.421948
2018	Médéa	Cattle	57088	23	0.402887
2018	Batna	Sheep	1101320	434	0.394073
2018	Batna	Cattle	23674	6	0.253443
2018	Constantine	Cattle	45000	11	0.244444
2018	Bordj_Bou_Arréridj	Cattle	38284	9	0.235085
2018	El_Bayadh	Sheep	2330900	516	0.221374
2018	Khenchela	Sheep	432898	93	0.214831
2018	Tlemcen	Cattle	39200	8	0.204082
2018	Tébessa	Sheep	933000	173	0.185423
2018	Jijel	Cattle	74228	12	0.161664
2018	Tlemcen	Sheep	720500	116	0.160999
2018	Bouira	Sheep	285343	45	0.157705
2018	M'Sila	Cattle	34700	5	0.144092
2018	Ghardaïa	Sheep	363000	52	0.143251
2018	Tissemsilt	Sheep	352000	50	0.142045
2018	Oran	Cattle	21497	3	0.139554
2018	Tizi_Ouzou	Sheep	113669	15	0.131962
2018	El_Bayadh	Cattle	23000	3	0.130435
2018	Oran	Sheep	156190	20	0.128049
2018	Oum_el_Bouaghi	Sheep	660400	80	0.121139
2018	Biskra	Sheep	1064300	121	0.11369
2018	Laghouat	Cattle	21197	2	0.094353
2018	Tamanghasset	Goats	89100	8	0.0897868
2018	Guelma	Cattle	49230	4	0.0812513
2018	Boumerdès	Cattle	54604	4	0.0732547
2018	Khenchela	Goats	73177	4	0.054662
2018	Tissemsilt	Goats	52000	2	0.0384615
2018	El_Bayadh	Goats	225000	8	0.0355556
2018	Médéa	Sheep	820745	21	0.0255865
2018	Médéa	Goats	83649	2	0.0239094
2018	M'Sila	Goats	128000	3	0.0234375
2018	M'Sila	Sheep	1630000	31	0.0190184
2018	Ghardaïa	Goats	159000	3	0.0188679
2018	El_Oued	Sheep	732000	13	0.0177596
2018	El_Oued	Goats	496000	7	0.0141129
2018	Tiaret	Sheep	2179348	29	0.0133067
2018	Biskra	Goats	498500	6	0.0120361
2018	Tébessa	Goats	172000	2	0.0116279
2018	Laghouat	Sheep	1971890	14	0.00709979
2018	Djelfa	Sheep	3393000	11	0.00324197
2018	Boumerdès	Sheep	39461	0	0
2018	Djelfa	Goats	384200	0	0
2018	Guelma	Sheep	505179	0	0
2018	Illizi	Goats	43793	0	0
2018	Laghouat	Goats	241034	0	0
2018	Oran	Goats	16233	0	0
2018	Oum_el_Bouaghi	Goats	80250	0	0
2018	Tiaret	Goats	183631	0	0
2018	Tipaza	Goats	11515	0	0
2018	Tipaza	Sheep	44878	0	0
2018	Khenchela	Cattle	15930	0	0
2018	Tébessa	Cattle	13500	0	0
2018	Tiaret	Cattle	47159	0	0
2018	Tissemsilt	Cattle	19400	0	0
2019	Boumerdès	Sheep	35399	109	3.07918
2019	Oran	Sheep	147318	360	2.44369
2019	Oran	Goats	16460	27	1.64034
2019	Boumerdès	Goats	4329	6	1.386
2019	Souk_Ahras	Sheep	375260	353	0.940681
2019	Tlemcen	Goats	46800	43	0.918803
2019	Sétif	Sheep	450853	380	0.842847
2019	Tizi_Ouzou	Goats	40720	34	0.834971
2019	Tlemcen	Sheep	680000	497	0.730882
2019	Médéa	Goats	86661	55	0.634657
2019	Médéa	Sheep	834339	460	0.551335
2019	Aïn_Témouchent	Sheep	178704	85	0.475647
2019	Aïn_Defla	Sheep	218098	99	0.453924
2019	M'Sila	Sheep	1580000	580	0.367089
2019	Aïn_Témouchent	Goats	18182	6	0.329997
2019	Souk_Ahras	Goats	105863	34	0.32117
2019	Tamanghasset	Sheep	85400	27	0.316159
2019	Mostaganem	Sheep	219010	66	0.301356
2019	Mostaganem	Goats	24030	6	0.249688
2019	Guelma	Goats	73658	15	0.203644
2019	Guelma	Sheep	506634	100	0.197381
2019	Alger	Sheep	25344	5	0.197285
2019	M'Sila	Goats	125000	24	0.192
2019	Mila	Sheep	312662	60	0.191901
2019	Oum_el_Bouaghi	Sheep	638416	115	0.180133
2019	Skikda	Sheep	250700	45	0.179497
2019	Skikda	Goats	130270	16	0.122822
2019	Tipaza	Sheep	44912	5	0.111329
2019	Oum_el_Bouaghi	Goats	83433	8	0.0958853
2019	Tipaza	Goats	11100	1	0.0900901
2019	Sétif	Goats	66843	6	0.0897626
2019	Tamanghasset	Goats	85180	6	0.0704391
2019	Bouira	Sheep	286621	11	0.0383782
2019	Annaba	Sheep	61939	2	0.0322898
2019	Ghardaïa	Sheep	365000	10	0.0273973
2019	Aïn_Defla	Goats	41839	0	0
2019	Alger	Goats	3093	0	0
2019	Annaba	Goats	10737	0	0
2019	Bouira	Goats	14877	0	0
2019	Mila	Goats	35136	0	0
2019	Aïn_Defla	Cattle	14195	0	0
2019	Tizi_Ouzou	Sheep	116413	0	0
2019	Guelma	Cattle	44129	0	0
2019	M'Sila	Cattle	35000	0	0
2019	Médéa	Cattle	54604	0	0
2019	Mila	Cattle	86130	0	0
2019	Oran	Cattle	21322	0	0
2019	Oum_el_Bouaghi	Cattle	34137	0	0
2019	Sétif	Cattle	151446	0	0
2019	Skikda	Cattle	138424	0	0
2019	Souk_Ahras	Cattle	79805	0	0
2019	Tizi_Ouzou	Cattle	70998	0	0
2019	Tlemcen	Cattle	43600	0	0
2022	Béjaïa	Cattle	32080	61	1.9015
2022	Tipaza	Cattle	8946	6	0.670691
2022	Guelma	Cattle	44129	18	0.407895
2022	Tébessa	Cattle	13500	3	0.222222
2022	Oum_el_Bouaghi	Cattle	19071	3	0.157307
2022	Médéa	Cattle	49618	3	0.0604619
2022	El_Tarf	Cattle	98130	5	0.0509528
2022	Souk_Ahras	Cattle	66638	3	0.0450194
2022	Skikda	Cattle	141691	6	0.0423457
2022	El_Bayadh	Sheep	2380400	2	0.000840195
2022	El_Tarf	Goats	43540	0	0
2022	El_Tarf	Sheep	162830	0	0
2022	Guelma	Goats	73658	0	0
2022	Guelma	Sheep	506634	0	0
2022	Médéa	Goats	74583	0	0
2022	Médéa	Sheep	805686	0	0
2022	Oum_el_Bouaghi	Goats	64873	0	0
2022	Oum_el_Bouaghi	Sheep	726835	0	0
2022	Skikda	Sheep	259004	0	0
2022	Tébessa	Goats	220000	0	0
2022	Tébessa	Sheep	960000	0	0
2022	Tipaza	Goats	9855	0	0
2022	Tipaza	Sheep	57043	0	0

## Sheet: BT
Year	Species	Total_population	Total_cases	Incidence_rate
2006	Sheep	10028470	265	0.0264248
2008	Cattle	26000	0	0
2008	Goats	125000	0	0
2008	Sheep	2825000	15	0.00530973
2009	Cattle	70827	0	0
2009	Sheep	2381925	78	0.0327466
2010	Cattle	314807	6	0.0190593
2010	Sheep	4210797	131	0.0311105
2011	Sheep	8069217	63	0.00780745
2019	Cattle	44129	1	0.0226608
2019	Sheep	3358229	17	0.00506219
2020	Cattle	103230	0	0
2020	Goats	215863	0	0
2020	Sheep	1868677	26	0.0139136

## Sheet: PPR
Year	Wilaya	Species	Total_population	Total_cases	Incidence_rate
2011	Adrar	Goats	40983	6	0.146402
2011	Adrar	Sheep	414809	3	0.00723224
2011	Béchar	Goats	23000	20	0.869565
2011	Béchar	Sheep	138600	9	0.0649351
2011	Naâma	Goats	65980	6	0.0909366
2011	Naâma	Sheep	1133250	65	0.0573572
2011	Tamanghasset	Goats	87143	17	0.195082
2011	Tamanghasset	Sheep	84881	6	0.0706872
2011	Tindouf	Goats	50500	12	0.237624
2011	Tindouf	Sheep	2119	5	2.3596
2012	Ghardaïa	Goats	155300	17	0.109466
2012	Ghardaïa	Sheep	366800	2	0.00545256
2013	Ghardaïa	Goats	157900	26	0.164661
2013	Ghardaïa	Sheep	386000	6	0.015544
2016	El_Bayadh	Goats	205460	3	0.0146014
2016	El_Bayadh	Sheep	2014260	4	0.00198584
2018	Batna	Sheep	1101320	130	0.11804
2018	Béjaïa	Goats	38500	8	0.207792
2018	Boumerdès	Goats	4329	31	7.16101
2018	Djelfa	Sheep	3393000	11	0.00324197
2018	Ghardaïa	Goats	159000	35	0.220126
2018	Ghardaïa	Sheep	363000	60	0.165289
2018	Guelma	Sheep	505179	8	0.015836
2018	Illizi	Goats	43793	0	0
2018	Illizi	Sheep	38507	569	14.7765
2018	Khenchela	Goats	73177	62	0.847261
2018	Khenchela	Sheep	432898	4	0.00924005
2018	Laghouat	Sheep	1971890	8	0.00405702
2018	M'Sila	Goats	128000	0	0
2018	M'Sila	Sheep	1630000	2	0.00122699
2018	Médéa	Goats	83649	0	0
2018	Médéa	Sheep	820745	18	0.0219313
2018	Oran	Goats	16233	0	0
2018	Oran	Sheep	146128	18	0.12318
2018	Ouargla	Sheep	146128	3	0.0205299
2018	Sétif	Sheep	485271	2	0.00412141
2018	Tébessa	Goats	172000	0	0
2018	Tébessa	Sheep	933000	18	0.0192926
2018	Tlemcen	Sheep	720500	6	0.00832755
2019	Adrar	Goats	174671	30	0.171751
2019	Adrar	Sheep	532441	70	0.13147
2019	Annaba	Goats	10737	4	0.372544
2019	Annaba	Sheep	61939	18	0.290609
2019	Batna	Goats	275664	5	0.018138
2019	Batna	Sheep	1137361	18	0.0158261
2019	Blida	Sheep	27625	12	0.434389
2019	Boumerdès	Sheep	35399	61	1.72321
2019	El_Oued	Goats	490000	21	0.0428571
2019	El_Oued	Sheep	738700	34	0.0460268
2019	Ghardaïa	Goats	161400	34	0.210657
2019	Ghardaïa	Sheep	365000	33	0.090411
2019	Guelma	Sheep	506634	5	0.00986906
2019	Jijel	Goats	34727	17	0.489533
2019	M'Sila	Goats	125000	2	0.016
2019	M'Sila	Sheep	1580000	0	0
2019	Médéa	Goats	86661	46	0.530804
2019	Médéa	Sheep	834339	80	0.0958843
2019	Mostaganem	Goats	24030	6	0.249688
2019	Mostaganem	Sheep	219010	20	0.09132
2019	Oran	Goats	16460	30	1.8226
2019	Oran	Sheep	147318	640	4.34434
2019	Sétif	Goats	66843	4	0.0598417
2019	Sétif	Sheep	450853	245	0.543414
2019	Skikda	Goats	130270	55	0.4222
2019	Skikda	Sheep	250700	25	0.0997208
2019	Souk_Ahras	Goats	105863	3	0.0283385
2019	Souk_Ahras	Sheep	375260	56	0.14923
2019	Tamanghasset	Goats	89250	0	0
2019	Tamanghasset	Sheep	85400	10	0.117096
2019	Tindouf	Goats	82020	42	0.51207
2019	Tindouf	Sheep	41715	4	0.0958888
2019	Tipaza	Goats	11100	12	1.08108
2019	Tipaza	Sheep	44912	17	0.378518
2019	Tizi_Ouzou	Goats	40720	23	0.564833
2019	Tizi_Ouzou	Sheep	116413	40	0.343604
2019	Tlemcen	Goats	46800	2	0.042735
2019	Tlemcen	Sheep	680000	499	0.733824
2021	Guelma	Goats	73658	35	0.475169
2022	El_Bayadh	Goats	229230	6	0.0261746
2022	El_Bayadh	Sheep	2380400	104	0.0436901
2022	Laghouat	Goats	241034	0	0
2022	Laghouat	Sheep	1971890	2	0.00101426
2022	M'Sila	Goats	133600	2	0.0149701
2022	M'Sila	Sheep	1550000	1	0.000645161
2022	Médéa	Sheep	834339	4	0.00479421
2022	Tébessa	Goats	110000	2	0.0181818
2022	Tébessa	Sheep	960000	18	0.01875
